# Supplementary material for: What Other Than Acridinium Esters? Computational Search for New Acridinium-Based Chemiluminogens
Source: Int J Mol Sci. 2023 May 30;24(11):9468. doi: 10.3390/ijms24119468 (PMC10253539; doi:10.3390/ijms24119468)
Supplement: Supplementary file 1 [file ijms-24-09468-s001.zip]

Archive with 1 entries (1 files):
- ijms-2415685-supplementary.pdf
